# Supplementary material for: Kinetics of 5% and 20% albumin: A controlled crossover trial in volunteers
Source: Acta Anaesthesiol Scand. 2022 May 13;66(7):847–58. doi: 10.1111/aas.14074 (PMC9541965; doi:10.1111/aas.14074)
Supplement: Supplementary file 2 — Appendix S2 [file AAS-66-847-s001.xls]

## Sheet: Sheet1
Case_code	NR	Age	Gender Male=0	Body_weight	Length	Hbo	P_kreatinin	MAP	BMI	Total_volume	Inf rate	Time	Dilution	Urine	Urine_portion	Albumin	Alb diff * (1+dil)	Albumin_0	Alb_ratio	Alb_diff	5%=0, 20%=1	ISF_volume	U-osm	U-crea	COP	COP diff	COP_start_	Tromb	Indf alb vol	Inf alb rate	pro-ANP
08-01-A	62	24	1	66.1	171	115	88	80.6667	22.6052	201	6.7	0	0			38	0	38	1	0	1	9915	686	14	23.6	0	23.6	176	40.2	1.34	54.19
	62						85					10	-0.00481874			40	1.99036	38	1.05263	2					25.6	2	23.6	172
	62						84					20	0.0441315			44	6.26479	38	1.15789	6					25.9	2.3	23.6	156
	62						85					30	0.0668444			45	7.46791	38	1.18421	7					27.85	4.25	23.6	160
	62						86					40	0.104527			45	7.73169	38	1.18421	7					27.25	3.65	23.6	149
	62						84					50	0.081636			45	7.57145	38	1.18421	7					27.4	3.8	23.6	145
	62						84	79.3333				60	0.0791536		337	43	5.39577	38	1.13158	5			201		27	3.4	23.6	155			59.26
	62						84					75	0.0556331			44	6.3338	38	1.15789	6					27.4	3.8	23.6	167
	62						85					90	0.0726535			45	7.50857	38	1.18421	7					26.95	3.35	23.6	160
	62						84					120	0.0412475			44	6.24749	38	1.15789	6					26.9	3.3	23.6	159
	62						81	74.3333				150	0.0294905			43	5.14745	38	1.13158	5					26	2.4	23.6	155
	62						81					180	0.0552744			43	5.27637	38	1.13158	5					26.35	2.75	23.6	158
	62						83					240	0.0507446			42	4.20298	38	1.10526	4					25.725	2.125	23.6	171
	62						82					300	0.0221763			42	4.08871	38	1.10526	4					27.275	3.675	23.6	171
	62						81	75				360	0.0419095	780	780	42	4.16764	38	1.10526	4			423		25.9	2.3	23.6	173
08-02-A	63	23	1	77	170	139	89	96	26.6436	231	7.7	0	0			38	0	38	1	0	1	11550	812	21	25.4	0	25.4	213.5	46.2	1.54	55.05
	63						86					10	0.101			40	2.202	38	1.05263	2					24.9	-0.5	25.4	196
	63						89					20	0.151			43	5.755	38	1.13158	5					25.7	0.3	25.4	195
	63						88					30	0.205			46	9.64	38	1.21053	8					27.75	2.35	25.4	180
	63						88					40	0.242			45	8.694	38	1.18421	7					27.6	2.2	25.4	181
	63						87					50	0.229			47	11.061	38	1.23684	9					27.4	2	25.4	180
	63						87	92.6667				60	0.227		40	46	9.816	38	1.21053	8			689		27.15	1.75	25.4	184			85.38
	63						83					75	0.103			49	12.133	38	1.28947	11					29.8	4.4	25.4	202
	63						83					90	0.182			45	8.274	38	1.18421	7					27.4	2	25.4	194
	63						86					120	0.18			45	8.26	38	1.18421	7					27.45	2.05	25.4	196
	63						83	94.3333				150	0.15		365	47	10.35	38	1.23684	9					26.3	0.9	25.4	198
	63						86					180	0.184			44	7.104	38	1.15789	6					26.8	1.4	25.4	194
	63						85					240	0.218			44	7.308	38	1.15789	6					25.9	0.5	25.4	189
	63						81					300	0.133			45	7.931	38	1.18421	7					26.9	1.5	25.4	202
	63						82	93.6667				360	0.177	515	515	44	7.062	38	1.15789	6			664		26.5	1.1	25.4	196
09-03-A	64	25	0	94	202	140	97	101.667	23.037	267	8.9	0	0			40	0	40	1	0	1	14100	911	27	24	0	24	166	53.4	1.78	44.04
	64						93					10	0.0360946			40		40	1	0					24.65	0.65	24	160
	64						96					20	0.0673914			43	3.20217	40	1.075	3					25.05	1.05	24	158
	64						98					30	0.116389			44	4.46555	40	1.1	4					25.8	1.8	24	160
	64						99					40	0.0968285			45	5.48414	40	1.125	5					27.3	3.3	24	156
	64						99					50	0.11323			45	5.56615	40	1.125	5					25.95	1.95	24	155
	64						97	95				60	0.111651			45	5.55825	40	1.125	5					25.9	1.9	24	157			48.45
	64						96					75	0.0912349			44	4.36494	40	1.1	4					26.15	2.15	24	157
	64						97					90	0.0732949		74	44	4.29318	40	1.1	4			893		26.3	2.3	24	158
	64						97					120	0.0881036			43	3.26431	40	1.075	3					26.3	2.3	24	156
	64						96	103.333				150	0.0702108			43	3.21063	40	1.075	3					25.55	1.55	24	157
	64						94					180	0.068657			44	4.27463	40	1.1	4					26	2	24	157
	64						93					240	0.0820985			44	4.32839	40	1.1	4					25.8	1.8	24	176
	64						93					300	0.0402827			44	4.16113	40	1.1	4					26.4	2.4	24	172
	64						93	113				360	0.0310599	282	282	45	5.1553	40	1.125	5			887		26.6	2.6	24	177
09-04-A	65	58	1	63	153	135.5	91	117.333	26.9127	189	6.3	0	0			37	0	37	1	0	1	9450	561	8.4	24.4	0	24.4	200.5	37.8	1.26	57.25
	65						90					10	0.0292976			39	2.0586	37	1.05405	2					26.8	2.4	24.4	193
	65						90					20	0.0846437			42	5.42322	37	1.13514	5					28	3.6	24.4	193
	65						91					30	0.126084			47	11.2608	37	1.27027	10					29.3	4.9	24.4	184
	65						89					40	0.159967			46	10.4397	37	1.24324	9					29.2	4.8	24.4	155
	65						88					50	0.147572			46	10.3281	37	1.24324	9					28.8	4.4	24.4	181
	65						88	132.667				60	0.12627		400	46	10.1364	37	1.24324	9			204		29.3	4.9	24.4	175			81.46
	65						86					75	0.00383811			50	13.0499	37	1.35135	13					32.3	7.9	24.4	185
	65						87					90	0.100557			46	9.90501	37	1.24324	9					28.3	3.9	24.4	154
	65						86					120	0.0546018			44	7.38221	37	1.18919	7					29.6	5.2	24.4	185
	65						85	117				150	0.0859166			45	8.68733	37	1.21622	8					29.05	4.65	24.4	187
	65						84					180	0.00803904			46	9.07235	37	1.24324	9					30.5	6.1	24.4	188
	65						84					240	-0.00469202			44	6.96716	37	1.18919	7					29.5	5.1	24.4	190
	65						82					300	0.0600104			44	7.42007	37	1.18919	7					29.4	5	24.4	166
	65						85	122.667				360	-0.00802898	780	780	45	7.93577	37	1.21622	8			514		30.8	6.4	24.4	186
10-06-A	67	24	1	85.2	177	139.5	69	95.3333	27.1953	255.6	8.52	0	0			43	0	43	1	0	1	12780	700	18	25.625	0.005	25.62	288	51.12	1.704	46.71
	67						69					10	0.168			42	-1.168	43	0.976744	-1					24.05	-1.57	25.62	261
	67						68					20	0.254			44	1.254	43	1.02326	1					24.3	-1.32	25.62	250
	67						66					30	0.312			45	2.624	43	1.04651	2					25.2	-0.42	25.62	235
	67						66					40	0.31			46	3.93	43	1.06977	3					25.5	-0.12	25.62	237
	67						65					50	0.351			45	2.702	43	1.04651	2					24.325	-1.295	25.62	230
	67						68	93				60	0.306			47	5.224	43	1.09302	4					25.75	0.13	25.62	232			60.15
	67						63					75	0.211			48	6.055	43	1.11628	5					27.825	2.205	25.62	249
	67						65					90	0.3		90	44	1.3	43	1.02326	1			525		26	0.38	25.62	241
	67						64					120	0.287			45	2.574	43	1.04651	2					26.05	0.43	25.62	250
	67						66	83				150	0.318			43		43	1	0					24.025	-1.595	25.62	237
	67						65					180	0.202			45	2.404	43	1.04651	2					25.25	-0.37	25.62	249
	67						65					240	0.257			43		43	1	0					24.3	-1.32	25.62	248
	67						63					300	0.198			45	2.396	43	1.04651	2					25.75	0.13	25.62	249
	67						62	96.6667				360	0.234	140	140	44	1.234	43	1.02326	1			600		24.5	-1.12	25.62	250
12-09-A	69	29	0	80.7	172	146	76	93.6667	27.2783	242.1	8.07	0	0			40	0	40	1	0	1	12105	650	17	25.3	0	25.3	224	48.42	1.614	22.06
	69						74					10	0.035			43	3.105	40	1.075	3					26.85	1.55	25.3	214
	69						76					20	0.107			44	4.428	40	1.1	4					27.75	2.45	25.3	194
	69						82					30	0.166			47	8.162	40	1.175	7					28.95	3.65	25.3	200
	69						84					40	0.181			47	8.267	40	1.175	7					28.1	2.8	25.3	204
	69						79					50	0.153			46	6.918	40	1.15	6					28.45	3.15	25.3	201
	69						79	83.6667				60	0.168		150	47	8.176	40	1.175	7					27.8	2.5	25.3	204			24.55
	69						80					75	0.147			47	8.029	40	1.175	7					27.95	2.65	25.3	205
	69						82					90	0.163			46	6.978	40	1.15	6					29	3.7	25.3	205
	69						83					120	0.189			47	8.323	40	1.175	7					28.15	2.85	25.3	210
	69						84	92.6667				150	0.141			49	10.269	40	1.225	9					29	3.7	25.3	210
	69						82					180	0.165			46	6.99	40	1.15	6					27.1	1.8	25.3	201
	69						76					240	0.152			46	6.912	40	1.15	6					26.5	1.2	25.3	208
	69						82					300	0.152			45	5.76	40	1.125	5					27.15	1.85	25.3	203
	69						79	91.6667				360	0.098	475	475	47	7.686	40	1.175	7					28.1	2.8	25.3	211
12-10-A	70	33	1	60	160	125	71	84.6667	23.4375	178	5.93	0	0			42	0	42	1	0	1	9000	615	9.4	24.575	0	24.575	238	35.6	1.186	48.64
	70						69					10	0.0187411			44	2.03748	42	1.04762	2					25.35	0.775	24.575	259
	70						72					20	0.0667801			44	2.13356	42	1.04762	2					25.8	1.225	24.575	246
	70						69					30	0.118166			47	5.59083	42	1.11905	5					26.15	1.575	24.575	233
	70						70					40	0.135038			47	5.67519	42	1.11905	5					26.1	1.525	24.575	224
	70						67					50	0.085923			47	5.42962	42	1.11905	5					26.6	2.025	24.575	232
	70						66	84.6667				60	0.100023		299	46	4.40009	42	1.09524	4			357		27.2	2.625	24.575	231			43.44
	70						65					75	0.131801			49	7.92261	42	1.16667	7					27.2	2.625	24.575	238
	70						63					90	0.109426			46	4.4377	42	1.09524	4					26.9	2.325	24.575	233
	70						68					120	0.0897489		587	47	5.44874	42	1.11905	5					26.35	1.775	24.575	230
	70						63	94				150	0.0963324			47	5.48166	42	1.11905	5					27.625	3.05	24.575	242
	70						65					180	0.0840384			47	5.42019	42	1.11905	5					26.95	2.375	24.575	237
	70						65					240	0.0353916			46	4.14157	42	1.09524	4					26.85	2.275	24.575	247
	70						63					300	0.0262528		896	47	5.13126	42	1.11905	5					27.6	3.025	24.575	246
	70						60	93.3333				360	0.0234292	974	974	47	5.11715	42	1.11905	5			463		27.55	2.975	24.575	240
12-11-A	71	25	0	67.2	176	156	77	88.3333	21.6942	201.6	6.72	0	0			40	0	40	1	0	1	10080	525	14	27.3	0	27.3	207	40.32	1.344	26.79
	71						68					10	0.058			42	2.116	40	1.05	2					27.75	0.45	27.3	199
	71						69					20	0.096			44	4.384	40	1.1	4					28.55	1.25	27.3	199
	71						74					30	0.129			44	4.516	40	1.1	4					29.75	2.45	27.3	199
	71						72					40	0.171			45	5.855	40	1.125	5					29.5	2.2	27.3	186
	71						71					50	0.189			45	5.945	40	1.125	5					29.4	2.1	27.3	188
	71						72	91				60	0.166			47	8.162	40	1.175	7					28.95	1.65	27.3	191			28.6
	71						71					75	0.044			48	8.352	40	1.2	8					32.9	5.6	27.3	217
	71						70					90	0.16		125	46	6.96	40	1.15	6					28.35	1.05	27.3	195
	71						70					120	0.174			45	5.87	40	1.125	5					28.55	1.25	27.3	193
	71						70	92.3333				150	0.128			45	5.64	40	1.125	5					28.55	1.25	27.3	194
	71						71					180	0.161			46	6.966	40	1.15	6					29.2	1.9	27.3	194
	71						72					240	0.165			44	4.66	40	1.1	4					28.7	1.4	27.3	193
	71						68					300	0.113			44	4.452	40	1.1	4					28.8	1.5	27.3	190
	71						71	98				360	0.07	350	350	47	7.49	40	1.175	7					30.325	3.025	27.3	203
14-12-A	72	22	0	71.9	187	149.5	91	81.6667	20.5611	224	7.467	0	0			37	0	37	1	0	1	10785	1011	17	24.85	0	24.85	276	44.8	1.4934	45.61
	72						89					10	0.0342898			42	5.17145	37	1.13514	5					25.65	0.8	24.85	277
	72						86					20	0.118795			44	7.83156	37	1.18919	7					26.35	1.5	24.85	266
	72						96					30	0.149661			46	10.3469	37	1.24324	9					27.2	2.35	24.85	257
	72						91					40	0.175777			47	11.7578	37	1.27027	10					27.25	2.4	24.85	258
	72						91					50	0.118073			47	11.1807	37	1.27027	10					28.15	3.3	24.85	265
	72						89	85.6667				60	0.135369			47	11.3537	37	1.27027	10					28.05	3.2	24.85	256			55.5
	72						91					75	0.126716			47	11.2672	37	1.27027	10					28.25	3.4	24.85	250
	72						91					90	0.095033		88	45	8.76026	37	1.21622	8			1097		27.55	2.7	24.85	257
	72						91					120	0.103989			47	11.0399	37	1.27027	10					29	4.15	24.85	266
	72						87	78.6667				150	0.102008			46	9.91807	37	1.24324	9					27.725	2.875	24.85	261
	72						87					180	0.0737129			45	8.5897	37	1.21622	8					29.025	4.175	24.85	252
	72						87					240	0.10428			46	9.93852	37	1.24324	9					28.95	4.1	24.85	266
	72						89					300	0.0623112		443	46	9.5608	37	1.24324	9					29.35	4.5	24.85	278
	72						85	90.3333				360	0.0135312	580	580	48	11.1488	37	1.2973	11			713		30.05	5.2	24.85	270
14-13-A	73	26	0	89	188	137	115	84.6667	25.1811	267	8.9	0	0			43	0	43	1	0	1	13350	528	8.2	24.95	0	24.95	149	53.4	1.78	51.38
	73						120					10	0.0593468			46	3.17804	43	1.06977	3					25.75	0.8	24.95	141
	73						118					20	0.0829515			47	4.33181	43	1.09302	4					26.3	1.35	24.95	138
	73						114					30	0.124311			50	7.87017	43	1.16279	7					26.85	1.9	24.95	130
	73						113					40	0.131443			51	9.05155	43	1.18605	8					28.3	3.35	24.95	125
	73						114					50	0.0778003			51	8.6224	43	1.18605	8					29.4	4.45	24.95	131
	73						113	73				60	0.0843934		100	51	8.67515	43	1.18605	8			895		28.9	3.95	24.95	130			46.87
	73						114					75	0.065083			49	6.3905	43	1.13953	6					28.8	3.85	24.95	133
	73						115					90	0.0969604			52	9.87264	43	1.2093	9					28.2	3.25	24.95	131
	73						110					120	0.060286			52	9.54257	43	1.2093	9					28.55	3.6	24.95	135
	73						109	83.3333				150	0.0844863			50	7.5914	43	1.16279	7					28.75	3.8	24.95	138
	73						108					180	0.0582361			52	9.52412	43	1.2093	9					28.2	3.25	24.95	137
	73						105					240	0.0969242			48	5.48462	43	1.11628	5					27.85	2.9	24.95	131
	73						101					300	0.0628929		1160	50	7.44025	43	1.16279	7					27.45	2.5	24.95	137
	73						102	84.3333				360	0.0530442	1335	1335	51	8.42435	43	1.18605	8			532		28	3.05	24.95	135
08-01-C	25	24	1	67	171	121.5	86	80	22.913	804	26.8	0	0			39	0	39	1	0	0	10050	481	7.1	23.85	0	23.85	190	40.2	1.34	63.92
	25						83					10	0.0676433			40	1.12627	39	1.02564	1					23.9	0.05	23.85	174
	25						83					20	0.100493			43	4.01535	39	1.10256	4					25.25	1.4	23.85	170
	25						80					30	0.144809			46	7.7039	39	1.17949	7					27.225	3.375	23.85	163
	25						84					40	0.121908			47	8.43681	39	1.20513	8					26.4	2.55	23.85	163
	25						83					50	0.12949			46	7.60142	39	1.17949	7					26.55	2.7	23.85	161
	25						83	77.7				60	0.0973297		667	47	8.06431	39	1.20513	8			159		27.4	3.55	23.85	170			86.52
	25						81					75	0.0678798			48	8.95777	39	1.23077	9					27.6	3.75	23.85	174
	25						81					90	0.0562294			47	8.48008	39	1.20513	8					27.65	3.8	23.85	181
	25						79					120	0.0380358			46	6.9438	39	1.17949	7					26.6	2.75	23.85	166
	25						77	78.3				150	0.076267			46	7	39	1.17949	7					25.75	1.9	23.85	170
	25						77					180	0.102526			44	5.84	39	1.12821	5					25.25	1.4	23.85	161
	25						77					240	0.107793			44	6.27	39	1.12821	5					25.45	1.6	23.85	173
	25						79					300	0.0624307			45	7.872	39	1.15385	6					26.25	2.4	23.85	182
	25						81	82.3				360	0.0533847	1254	1254	44	6.55	39	1.12821	5			425		25.8	0	25.8	178
08-02-C	26	24	1	75.3	170	131	90	83	26.0554	924	30.8	0	0			43	0	43	1	0	0	11295	894	26	24.775	0	24.775	229.5	46.2	1.54	50.92
	26						86					10	0.103324			44	1.306	43	1.02326	1					24.7	-0.075	24.775	213
	26						84					20	0.203891			45	2.422	43	1.04651	2					24.75	-0.025	24.775	190
	26						86					30	0.25959			48	6.5	43	1.11628	5					25.4	0.625	24.775	180
	26						86					40	0.238604			48	6.435	43	1.11628	5					26.05	1.275	24.775	182
	26						87					50	0.236142			50	9.226	43	1.16279	7					26.55	1.775	24.775	183
	26						86	92.3				60	0.204698		98	49	7.212	43	1.13953	6			356		27.35	2.575	24.775	192			75.79
	26						85					75	0.18029			50	8.799	43	1.16279	7					27.125	2.35	24.775	200
	26						84					90	0.158068			51	9.584	43	1.18605	8					27.45	2.675	24.775	210
	26						86					120	0.165436			51	9.872	43	1.18605	8					27.2	2.425	24.775	200
	26						84	91.7				150	0.183062			48	5	43	1.11628	5					26.375	1.6	24.775	207
	26						87					180	0.170545			49	6.21	43	1.13953	6					26.5	1.725	24.775	203
	26						85					240	0.166045			48	5.535	43	1.11628	5					25.35	0.575	24.775	217
	26						80					300	0.148031			46	3.498	43	1.06977	3					25.8	1.025	24.775	218
	26						82	94.3				360	0.145642	494	494	46	3.543	43	1.06977	3			320		25.675	0.9	24.775	227
09-03-C	27	25	0	89.8	202	136	88	107	22.0076	1068	25.6	0	0			41	0	41	1	0	0	13470	613	18	24.45	0	24.45	179	53.4	1.28	48.26
	27						90					10	0.0802701			40	-1.168	41	0.97561	-1					24.35	-0.1	24.45	167
	27						92					20	0.113206			42	1.147	41	1.02439	1					24.15	-0.3	24.45	150
	27						91					30	0.128935			45	4.652	41	1.09756	4					25.25	0.8	24.45	145
	27						92					40	0.136171			44	3.567	41	1.07317	3					24.25	-0.2	24.45	155
	27						90					50	0.125668			44	3.423	41	1.07317	3					24.75	0.3	24.45	156
	27						88	109				60	0.142158		202	45	4.66	41	1.09756	4			470		25.525	1.075	24.45	157			63.34
	27						85					75	0.112712			44	3.456	41	1.07317	3					24.925	0.475	24.45	156
	27						89					90	0.0941088			44	3.456	41	1.07317	3					26.35	1.9	24.45	148
	27						87					120	0.0572281			44	3.294	41	1.07317	3					26.95	2.5	24.45	170
	27						85	112				150	0.00729022			46	5	41	1.12195	5					28	3.55	24.45	173
	27						88					180	-0.0016653			46	5.09371	41	1.12195	5					28.05	3.6	24.45	173
	27						84					240	0.0124272			46	5.3339	41	1.12195	5					27.825	3.375	24.45	172
	27						80					300	0.0365717			45	4.47267	41	1.09756	4					27.1	2.65	24.45	164
	27						83	114				360	-0.00413842	1504	1504	47	6.81023	41	1.14634	6			356		26.975	2.525	24.45	176
09-04-C	28	58	1	64.9	153	130	90	125	27.7244	756	25.2	0	0			37	0	37	1	0	0	9735	637	10	25.15	0	25.15	205	37.8	1.26	46.24
	28						86					10	0.120966			37		37		0					24.85	-0.3	25.15	200
	28						83					20	0.164395			41	4.52721	37	1.10811	4					25.25	0.1	25.15	126
	28						85					30	0.284244			40	3.32828	37	1.08108	3					25.95	0.8	25.15	154
	28						88					40	0.292951			42	5.44874	37	1.13514	5					26.65	1.5	25.15	176
	28						82					50	0.309157			42	5.48166	37	1.13514	5					26.45	1.3	25.15	174
	28						82	108.7				60	0.263672		224	41	4.33615	37	1.10811	4			271		25.95	0.8	25.15	179			36.26
	28						83					75	0.218063			42	5.17696	37	1.13514	5					28.8	3.65	25.15	195
	28						84					90	0.215062			42	5.13126	37	1.13514	5					26.45	1.3	25.15	186
	28						84					120	0.212061			41	4.09372	37	1.10811	4					26.1	0.95	25.15	190
	28						82	111.3				150	0.198455			40	3	37	1.08108	3					26.7	1.55	25.15	192
	28						81					180	0.216801			41	4.232	37	1.10811	4					26.05	0.9	25.15	194
	28						81					240	0.200449			42	5.48	37	1.13514	5					26.7	1.55	25.15	194
	28						81					300	0.14147			43	6.774	37	1.16216	6					26.6	1.45	25.15	196
	28						81	130				360	0.0929737	644	644	44	8.197	37	1.18919	7			450		27.85	2.7	25.15	200
10-06-C	29	25	1	90	177	136.5	66	90.7	28.7274	1024	34.13	0	0			38	0	38	1	0	0	13500	136	1.5	25.075	0	25.075	274	51.2	1.7065	56.83
	29						63					10	0.0885764			38		38		0					24.75	-0.325	25.075	284
	29						65					20	0.223679			41	3.132	38	1.07895	3					26.05	0.975	25.075	246
	29						63					30	0.250502			42	4.64	38	1.10526	4					25.55	0.475	25.075	234
	29						63					40	0.240152			43	5.87	38	1.13158	5					25.8	0.725	25.075	251
	29						60					50	0.238045			43	5.64	38	1.13158	5					25.2	0.125	25.075	231
	29						62	86				60	0.265388		501	42	4.644	38	1.10526	4			221		25.65	0.575	25.075	256			60.95
	29						61					75	0.128311			46	9.32	38	1.21053	8					26.65	1.575	25.075	275
	29						62					90	0.199859			44	6.678	38	1.15789	6					26.65	1.575	25.075	268
	29						59					120	0.197752			43	5.35	38	1.13158	5					26.5	1.425	25.075	259
	29						63	90.3				150	0.185844			44	6	38	1.15789	6					25.95	0.875	25.075	271
	29						61					180	0.165802			43	5.17145	38	1.13158	5					26.1	1.025	25.075	276
	29						60					240	0.143228			43	5.59397	38	1.13158	5					25.8	0.725	25.075	275
	29						59					300	0.133739			44	6.89797	38	1.15789	6					27.625	2.55	25.075	285
	29						57	96.7				360	0.113843	917	917	42	4.70311	38	1.10526	4			628		27.6	2.525	25.075	276
12-09-C	30	29	0	81.4	172	146.5	77	87.3	27.5149	968	32.27	0	0			43	0	43	1	0	0	12210	1009	16	26.625	0	26.625	206.5	48.4	1.6135	25.14
	30						76					10	0.0946806			45	2.27074	43	1.04651	2					26	-0.625	26.625	192
	30						82					20	0.151983			46	3.38015	43	1.06977	3					26.55	-0.075	26.625	185
	30						87					30	0.242635			47	4.38013	43	1.09302	4					26.7	0.075	26.625	183
	30						83					40	0.240486			49	6.62394	43	1.13953	6					26.65	0.025	26.625	174
	30						84					50	0.238337			47	4.40803	43	1.09302	4					26.85	0.225	26.625	176
	30						85	93				60	0.236189		49	48	5.36856	43	1.11628	5			873		26.55	-0.075	26.625	174			27.53
	30						89					75	0.19482			48	5.5214	43	1.11628	5					27.3	0.675	26.625	180
	30						88					90	0.174633			49	6.37387	43	1.13953	6					27.8	1.175	26.625	179
	30						88					120	0.145231			49	6.08119	43	1.13953	6					28.45	1.825	26.625	187
	30						84					150	0.267683			49	6	43	1.13953	6					28.55	1.925	26.625	179
	30						87	93.7				180	0.158727			49	6.35608	43	1.13953	6					27.95	1.325	26.625	178
	30						80					240	0.137504			48	5.41476	43	1.11628	5					27.9	1.275	26.625	185
	30						75					300	0.13717			48	5.62155	43	1.11628	5					26.925	0.3	26.625	185
	30						75	87.3				360	0.135089	484	484	48	5.65722	43	1.11628	5			674		27.025	0.4	26.625	198
12-10-C	31	33	1	59.5	160	129.5	74	89	23.2422	712	23.7	0	0			41	0	41	1	0	0	8925	776	15	24.55	0	24.55	231.5	35.6	1.185	33.61
	31						74					10	0.0720714			41		41		0					24.45	-0.1	24.55	215
	31						74					20	0.150888			44	3.19525	41	1.07317	3					24.05	-0.5	24.55	197
	31						73					30	0.19632			46	5.4848	41	1.12195	5					24.65	0.1	24.55	189
	31						72					40	0.182994			46	5.30143	41	1.12195	5					25.4	0.85	24.55	183
	31						71					50	0.190397			46	5.42243	41	1.12195	5					25.325	0.775	24.55	183
	31						71	86.3				60	0.139471		317	45	4.23294	41	1.09756	4			241		25.4	0.85	24.55	196			45.81
	31						70					75	0.0894312			48	7.67847	41	1.17073	7					27.25	2.7	24.55	205
	31						71					90	0.141603			47	6.37736	41	1.14634	6					26.55	2	24.55	204
	31						67					120	0.0929155			47	6.31826	41	1.14634	6					26.3	1.75	24.55	201
	31						68	84.7				150	0.107088			47	6	41	1.14634	6					26.65	2.1	24.55	212
	31						70					180	0.113542			45	4.27057	41	1.09756	4					25.6	1.05	24.55	208
	31						64					240	0.0911315			46	5.50246	41	1.12195	5					26.1	1.55	24.55	211
	31						66					300	0.0736496			46	5.72404	41	1.12195	5					26.35	1.8	24.55	215
	31						67	90				360	0.0192856	916	916	46	5.60954	41	1.12195	5			446		27.5	2.95	24.55	222
12-11-C	32	26	0	68.3	176	149.5	73	88	22.0493	808	26.93	0	0			42	0	42	1	0	0	10245	828	33	25.4	0	25.4	173	40.4	1.3465	25.14
	32						70					10	0.103614			42		42		0					24.7	-0.7	25.4	160
	32						69					20	0.169181			43	1.06788	42	1.02381	1					25.15	-0.25	25.4	158
	32						71					30	0.175597			46	4.22492	42	1.09524	4					25.25	-0.15	25.4	136
	32						72					40	0.182125			46	4.15214	42	1.09524	4					25.85	0.45	25.4	136
	32						72					50	0.190356			46	4.30507	42	1.09524	4					25.75	0.35	25.4	152
	32						73	83.3				60	0.170747		330	45	3.30758	42	1.07143	3			323		26.55	1.15	25.4	147			36.47
	32						71					75	0.105272			47	5.53896	42	1.11905	5					27.85	2.45	25.4	161
	32						71					90	0.198512			47	5.31215	42	1.11905	5					26.7	1.3	25.4	130
	32						66					120	0.167758			45	3.16015	42	1.07143	3					26.05	0.65	25.4	176
	32						66	83.7				150	0.131285			45	3	42	1.07143	3					26.8	1.4	25.4	171
	32						65					180	0.0380291			47	5.51662	42	1.11905	5					27	1.6	25.4	113
	32						65					240	0.0927815			45	3.61167	42	1.07143	3					25.95	0.55	25.4	159
	32						63					300	0.116325			44	2.51918	42	1.04762	2					26.1	0.7	25.4	130
	32						69	89				360	0.0825264	680	680	44	2.47721	42	1.04762	2			512		25.5	0.1	25.4	176
14-12-C	33	22	0	72.2	186	148.5	86	85.3	20.8695	896	29.87	0	0			43	0	43	1	0	0	10830	1125	25	23.7	0	23.7	274.5	44.8	1.4935	45.73
	33						87					10	0.0866808			45	2.4094	43	1.04651	2					23.8	0.1	23.7	265
	33						84					20	0.127412			46	3.54087	43	1.06977	3					24.15	0.45	23.7	255
	33						84					30	0.196518			47	4.63227	43	1.09302	4					24.05	0.35	23.7	239
	33						84					40	0.205269			48	5.82718	43	1.11628	5					24.35	0.65	23.7	241
	33						87					50	0.157379			48	5.91531	43	1.11628	5					24.55	0.85	23.7	232
	33						81	78.3				60	0.163911		98	48	5.85272	43	1.11628	5			1146		25	1.3	23.7	245			75.42
	33						86					75	0.16067			47	4.66418	43	1.09302	4					25.1	1.4	23.7	241
	33						83					90	0.150125			48	5.74015	43	1.11628	5					24.75	1.05	23.7	255
	33						90					120	0.148099			48	5.72821	43	1.11628	5					25.2	1.5	23.7	243
	33						89	78.3				150	0.137708			47	4	43	1.09302	4					24.7	1	23.7	242
	33						84					180	0.144033			48	5.40135	43	1.11628	5					25.05	1.35	23.7	245
	33						89					240	0.121293			46	3.33962	43	1.06977	3					25.45	1.75	23.7	254
	33						83					300	0.0889539			49	6.77361	43	1.13953	6					26.75	3.05	23.7	264
	33						83	92				360	0.053489	668	668	48	5.68086	43	1.11628	5			662		27.05	3.35	23.7	270
14-13-C	34	27	0	88.7	188	136	108	85	25.0962	1068	35.6	0	0			43	0	43	1	0	0	13305	800	15	25.075	0	25.075	152	53.4	1.78	45.81
	34						120					10	0.0851369			42	-1.14216	43	0.976744	-1					24.4	-0.675	25.075	138
	34						113					20	0.162851			45	2.22542	43	1.04651	2					24.9	-0.175	25.075	136
	34						112					30	0.218203			44	1.09411	43	1.02326	1					25.25	0.175	25.075	127
	34						109					40	0.188038			46	3.17168	43	1.06977	3					25.35	0.275	25.075	128
	34						117					50	0.139724			46	3.02187	43	1.06977	3					26.05	0.975	25.075	130
	34						107	83.3				60	0.165121		110	46	2.995	43	1.06977	3			869		26.05	0.975	25.075	130			48.85
	34						112					75	0.135121			46	3.03728	43	1.06977	3					25.95	0.875	25.075	131
	34						111					90	0.160409			46	3.10972	43	1.06977	3					26.2	1.125	25.075	128
	34						111					120	0.158602			46	2.98758	43	1.06977	3					27.2	2.125	25.075	129
	34						114	73.7				150	0.156795			48	5	43	1.11628	5					25.9	0.825	25.075	131
	34						114					180	0.174079			46	3.3629	43	1.06977	3					25.1	0.025	25.075	131
	34						109					240	0.152694			45	2.32879	43	1.04651	2					25.95	0.875	25.075	127
	34						112					300	0.125152			46	3.85273	43	1.06977	3					26.65	1.575	25.075	134
	34						110	92.7				360	0.105003	693	693	47	5.17181	43	1.09302	4			609		26.775	1.7	25.075	133
36-14-C	35	25	1	63.7	160	118	73	86.3	24.8828	764.4	25.48	0	0			40	0	40	1	0	0	9555	536	9	24.175	0	24.175	177.5	38.22	1.274	32.37
	35						68					10	0.0467289			43	3.79102	40	1.075	3					24.75	0.575	24.175	163
	35						70					20	0.105515			44	4.87225	40	1.1	4					24.95	0.775	24.175	145
	35						66					30	0.167503			44	4.86025	40	1.1	4					26.05	1.875	24.175	145
	35						70					40	0.147771			46	7.27237	40	1.15	6					26.15	1.975	24.175	143
	35						69					50	0.134357			47	8.38918	40	1.175	7					26.45	2.275	24.175	145
	35						69	93.3				60	0.114905		214	45	6.08401	40	1.125	5			296		26.55	2.375	24.175	150			42.97
	35						71					75	0.080459			47	8.40314	40	1.175	7					28.05	3.875	24.175	158
	35						67					90	0.0776883			48	9.13176	40	1.2	8					27.4	3.225	24.175	162
	35						68					120	0.0946408			47	7.65082	40	1.175	7					26.5	2.325	24.175	162
	35						67	90.7				150	0.081944			45	5	40	1.125	5					26.75	2.575	24.175	161
	35						66					180	0.089074			46	6.53146	40	1.15	6					26.1	1.925	24.175	158
	35						65					240	0.0940168			45	6.1184	40	1.125	5					26.85	2.675	24.175	160
	35						65					300	0.057682			46	7.50301	40	1.15	6					26.65	2.475	24.175	160
	35						67	93.7				360	0.0709368	609	609	46	7.44091	40	1.15	6			444		27.475	3.3	24.175	158
45-15-C	36	22	0	60.6	173	140.5	76	93.3	20.2479	727.2	24.24	0	0			37	0	37	1	0	0	9090	1019	13	21.7	0	21.7	188	36.36	1.212	16.3
	36						73					10	0.0603393			37		37		0					21.85	0.15	21.7	181
	36						75					20	0.144394			39	2.25662	37	1.05405	2					22.55	0.85	21.7	167
	36						75					30	0.188253			40	3.59958	37	1.08108	3					22.65	0.95	21.7	158
	36						74					40	0.148819			42	5.98876	37	1.13514	5					23.4	1.7	21.7	159
	36						72					50	0.111205			43	7.11507	37	1.16216	6					24.55	2.85	21.7	158
	36						72	98				60	0.117463		521	43	6.99481	37	1.16216	6			485		24.95	3.25	21.7	166			21.03
	36						72					75	0.096045			42	5.71614	37	1.13514	5					24.9	3.2	21.7	166
	36						71					90	0.111385			43	6.80243	37	1.16216	6					25.15	3.45	21.7	173
	36						72					120	0.0666383			43	6.68306	37	1.16216	6					24.95	3.25	21.7	173
	36						73	96.3				150	0.0563352			43	6	37	1.16216	6					25.6	3.9	21.7	171
	36						70					180	0.0783585			43	6.56808	37	1.16216	6					24.875	3.175	21.7	171
	36						69					240	0.0824565			43	6.9119	37	1.16216	6					25.55	3.85	21.7	177
	36						69					300	0.0737751			42	6.21318	37	1.13514	5					25.2	3.5	21.7	184
	36						70	99.3				360	0.000328813	1427	1427	45	9.92389	37	1.21622	8			420		26.775	5.075	21.7	178
36-14-A	74	25	1	64.3	160	117.5	71	86.3	25.1172	191	6.37	0	0			38	0	38	1	0	1	9645	868	13	24.975	0	24.975	199	38.2	1.274	34.52
	74						66					10	0.00755587			42	4.94475	38	1.10526	4					27.25	2.275	24.975	194
	74						67					20	0.0663249			45	8.36374	38	1.18421	7					27.95	2.975	24.975	174
	74						66					30	0.0895623			47	10.5717	38	1.23684	9					29.3	4.325	24.975	181
	74						67					40	0.113168			45	8.01662	38	1.18421	7					28.65	3.675	24.975	178
	74						66					50	0.110393			45	8.87378	38	1.18421	7					28.4	3.425	24.975	179
	74						69	82.3				60	0.0814073		154	47	10.4285	38	1.23684	9			398		28.7	3.725	24.975	183			69.36
	74						68					75	0.0609564			48	11.375	38	1.26316	10					29.925	4.95	24.975	189
	74						66					90	0.0646182			46	9.09736	38	1.21053	8					29.2	4.225	24.975	184
	74						66					120	0.0618833			45	7.94562	38	1.18421	7					29.1	4.125	24.975	186
	74						66	91.3				150	0.069			46	8	38	1.21053	8					28.85	3.875	24.975	183
	74						65					180	0.05			44	6.43243	38	1.15789	6					28.2	3.225	24.975	194
	74						64					240	0.061			46	9.2071	38	1.21053	8					28.15	3.175	24.975	192
	74						65					300	0.086			44	7.17792	38	1.15789	6					27.55	2.575	24.975	197
	74						65	78				360	0.021	627	627	45	8.28096	38	1.18421	7			317		27.85	2.875	24.975	193
45-15-A	75	22	0	58.5	173	150.5	25	93.7	19.5463	182	6.066	0	0			45	0	45	1	0	1	8775	875	19	26.8	0	26.8	188	36.4	1.2132	28.56
	75						82					10	0.00546221			50	5.69735	45	1.11111	5					29.275	2.475	26.8	185
	75						79					20	0.0559123			51	6.53659	45	1.13333	6					30.25	3.45	26.8	174
	75						81					30	0.0942478			53	9.13282	45	1.17778	8					31.7	4.9	26.8	159
	75						81					40	0.0996889			53	8.74332	45	1.17778	8					31.15	4.35	26.8	172
	75						77					50	0.123646			52	7.74962	45	1.15556	7					30.1	3.3	26.8	177
	75						78	102.3				60	0.121248		66	52	7.79479	45	1.15556	7			804		30.95	4.15	26.8	171			42.81
	75						75					75	0.0912435			54	9.82018	45	1.2	9					30.05	3.25	26.8	171
	75						77					90	0.123077			53	8.5892	45	1.17778	8					30.15	3.35	26.8	157
	75						86					120	0.12068			51	6.11571	45	1.13333	6					29.75	2.95	26.8	173
	75						85	93.7				150	0.118283			51	6	45	1.13333	6					29.6	2.8	26.8	167
	75						88					180	0.074239			52	7.72529	45	1.15556	7					30.45	3.65	26.8	184
	75						91					240	0.054961			52	8.18427	45	1.15556	7					29.45	2.65	26.8	172
	75						86					300	0.0442584			50	5.87798	45	1.11111	5					29.175	2.375	26.8	179
	75						82	94				360	0.0346533	338	338	51	7.09275	45	1.13333	6			390		30.75	3.95	26.8	187
